# Supplementary material for: Synthesis of Group II-VI Semiconductor Nanocrystals via Phosphine Free Method and Their Application in Solution Processed Photovoltaic Devices
Source: Nanomaterials (Basel). 2021 Aug 15;11(8):2071. doi: 10.3390/nano11082071 (PMC8399757; doi:10.3390/nano11082071)
Supplement: Supplementary file 1 [file nanomaterials-11-02071-s001.zip]

Archive with 1 entries (1 files):
- nanomaterials-1335041-supplementary.pdf
